# Supplementary material for: E-Cyanoacrylamides and 5-Imino Pyrrolones against Trypanosoma cruzi: Activity and Induced Mechanisms of Cell Death
Source: Trop Med Infect Dis. 2024 Aug 24;9(9):191. doi: 10.3390/tropicalmed9090191 (PMC11436024; doi:10.3390/tropicalmed9090191)
Supplement: Supplementary file 1 [file tropicalmed-09-00191-s001.zip]

Archive with 1 entries (1 files):
- tropicalmed-3160513-supplementary.pdf
